# Supplementary material for: Community-Driven Grassroots Intervention on Adolescent Vaping Attitudes, Harm Perceptions, and Knowledge: Randomized Controlled Trial
Source: Int J Environ Res Public Health. 2026 Jun 11;23(6):789. doi: 10.3390/ijerph23060789 (PMC13299536; doi:10.3390/ijerph23060789)
Supplement: Supplementary file 1 [file ijerph-23-00789-s001.zip]

Archive with 5 entries (5 files):
- Vaping Intervention Study Supplementary Tables.pdf
- Survey S1-Video Survey.pdf
- Survey S2-Knowledge and attitudes regarding e-cigarette ingredients, safety, and addictive properties.pdf
- Survey S3-E-cigarette Harm Perception and Reduction Items.docx.pdf
- Survey S4-Personal Information Questionnaire.pdf
